# Supplementary material for: Real-Time Functional Stratification of Tumor Cell Lines Using a Non-Cytotoxic Phospholipoproteomic Platform: A Label-Free Ex Vivo Model
Source: Biology (Basel). 2025 Jul 28;14(8):953. doi: 10.3390/biology14080953 (PMC12383301; doi:10.3390/biology14080953)
Supplement: Supplementary file 1 [file biology-14-00953-s001.zip]

Archive with 1 entries (1 files):
- biology-3729093-supplementary.pdf
